# Supplementary material for: Relationship of Different Anthropometric Indices with Vascular Ageing in an Adult Population without Cardiovascular Disease—EVA Study
Source: J Clin Med. 2022 May 9;11(9):2671. doi: 10.3390/jcm11092671 (PMC9105296; doi:10.3390/jcm11092671)
Supplement: Supplementary file 1 [file jcm-11-02671-s001.zip]

Archive with 1 entries (1 files):
- jcm-1572698-supplementary.pdf
